# Supplementary material for: The antimicrobial action of polyaniline involves production of oxidative stress while functionalisation of polyaniline introduces additional mechanisms
Source: PeerJ. 2018 Jun 27;6:e5135. doi: 10.7717/peerj.5135 (PMC6026458; doi:10.7717/peerj.5135)
Supplement: Data S1 [file peerj-06-5135-s001.xlsx]

## Sheet: Table 1
The antimicrobial action of polyaniline involves production of oxidative stress while functionalisation of polyaniline introduces additional mechanisms
Table 1. Summary of the relative sensitivities of E. coli deletion mutants to 1 % PANI and 1 % P3ABA suspensions in LB broth and minimal A salts with 0.4 % succinate.
Deletion mutants that were significantly more or less sensitive to PANI or P3ABA treatment compared to the parent strain as determined by linear regression analysis comparing first the slope and then the intercept of the scatter plot from the mutant strain and parent strain
Challenge with PANI in LB broth
	Viable cell count (CFU/ml)								Statistical analysis
	E. coli ΔkatG				Parent strain				Slopes different?	Intercepts different?	P value
Time (h)	Replicate 1	Replicate 2	Replicate 3	Median	Replicate 1	Replicate 2	Replicate 3	Median
2	7500	50	200	200	145000	180000	270000	180000	Yes	-	0.0029
4	250	50	50	50	16500	500	55000	16500
	Viable cell count (CFU/ml)										Statistical analysis
	E. coli ΔahpC					Parent strain					Slopes different?	Intercepts different?	P value
Time (h)	Replicate 1	Replicate 2	Replicate 3	Replicate 4	Median	Replicate 1	Replicate 2	Replicate 3	Replicate 4	Median
2	210000	500000	450000	450000	450000	150	165000	75000	100000	87500	Yes	-	0.0059
4	65000	25000	120000	70000	67500	50	14500	2500	11000	6750
	Viable cell count (CFU/ml)								Statistical analysis
	E. coli ΔtonB				Parent strain				Slopes different?	Intercepts different?	P value
Time (h)	Replicate 1	Replicate 2	Replicate 3	Median	Replicate 1	Replicate 2	Replicate 3	Median
2	650000	800000	550000	650000	400	60000	40000	40000	No	Yes	< 0.0001
4	165000	435000	500000	435000	50	5000	900	900
	Viable cell count (CFU/ml)												Statistical analysis
	E. coli ΔiscS						Parent strain						Slopes different?	Intercepts different?	P value
Time (h)	Replicate 1	Replicate 2	Replicate 3	Replicate 4	Replicate 5	Median	Replicate 1	Replicate 2	Replicate 3	Replicate 4	Replicate 5	Median
2	50	50	50	85000	140000	50	450000	700000	18500	750000	850000	700000	No	Yes	0.0054
4	50	50	50	70000	120000	50	2000	1500	900	600000	850000	2000
	Viable cell count (CFU/ml)								Statistical analysis
	E. coli Δspy				Parent strain				Slopes different?	Intercepts different?	P value
Time (h)	Replicate 1	Replicate 2	Replicate 3	Median	Replicate 1	Replicate 2	Replicate 3	Median
2	100	50	50	50	70000	50000	24000	50000	No	Yes	0.0405
4	50	50	50	50	5500	2000	2500000	5500
	Viable cell count (CFU/ml)								Statistical analysis
	E. coli ΔrecA				Parent strain				Slopes different?	Intercepts different?	P value
Time (h)	Replicate 1	Replicate 2	Replicate 3	Median	Replicate 1	Replicate 2	Replicate 3	Median
2	1050000	1000000	615000	1000000	400	60000	40000	200	Yes	-	0.0095
4	195000	170000	800000	195000	50	5000	900	50
Challenge with P3ABA in LB broth
	Viable cell count (CFU/ml)								Statistical analysis
	E. coli ΔatpE				Parent strain				Slopes different?	Intercepts different?	P value
Time (h)	Replicate 1	Replicate 2	Replicate 3	Median	Replicate 1	Replicate 2	Replicate 3	Median
0.5	400000	600000	200000	400000	7000	2500	1700	2500	Yes	-	0.041
1	700000	1000000	650000	700000	150	50	400	150
	Viable cell count (CFU/ml)												Statistical analysis
	E. coli Δspy						Parent strain						Slopes different?	Intercepts different?	P value
Time (h)	Replicate 1	Replicate 2	Replicate 3	Replicate 4	Replicate 5	Median	Replicate 1	Replicate 2	Replicate 3	Replicate 4	Replicate 5	Median
0.5	18500	150000	35000	20000	20000	20000	7000	2500	14000	4000	250	4000	No	Yes	0.0423
1	20500	55000	11500	3500	4000	11500	150	50	9500	500	50	150
Challenge with P3ABA in minimal media
	Viable cell count (CFU/ml)																Statistical analysis
	E. coli ΔgrxA								Parent strain								Slopes different?	Intercepts different?	P value
Time (h)	Replicate 1	Replicate 2	Replicate 3	Replicate 4	Replicate 5	Replicate 6	Replicate 7	Median	Replicate 1	Replicate 2	Replicate 3	Replicate 4	Replicate 5	Replicate 6	Replicate 7	Median
1	50	14500	50	8500	500	350	1100	500	20000	4500	4500	195000	30000	165000	110000	30000	No	Yes	0.0148
2	50	50	50	50	50	50	200	50	150	50	50	29000	4000	14000	50000	4000
	Viable cell count (CFU/ml)								Statistical analysis
	E. coli ΔtonB				Parent strain				Slopes different?	Intercepts different?	P value
Time (h)	Replicate 1	Replicate 2	Replicate 3	Median	Replicate 1	Replicate 2	Replicate 3	Median
1	130000	300000	450000	300000	1450000	850000	1250000	1250000	No	Yes	0.001
2	19500	60000	135000	60000	950000	210000	1050000	950000
	Viable cell count (CFU/ml)								Statistical analysis
	E. coli ΔiscS				Parent strain				Slopes different?	Intercepts different?	P value
Time (h)	Replicate 1	Replicate 2	Replicate 3	Median	Replicate 1	Replicate 2	Replicate 3	Median
1	2550	20500	130000	20500	1450000	850000	1250000	1250000	No	Yes	0.0003
2	50	50	2500	50	950000	210000	1050000	950000
	Viable cell count (CFU/ml)														Statistical analysis
	E. coli Δfur							Parent strain							Slopes different?	Intercepts different?	P value
Time (h)	Replicate 1	Replicate 2	Replicate 3	Replicate 4	Replicate 5	Replicate 6	Median	Replicate 1	Replicate 2	Replicate 3	Replicate 4	Replicate 5	Replicate 6	Median
1	20000	30000	100	6000	450	25500	13000	160000	6000	650	195000	31500	100000	65750	No	Yes	0.036
2	50	50	50	50	50	50	50	50000	50	50	29000	50	250	150
	Viable cell count (CFU/ml)								Statistical analysis
	E. coli ΔsdhB				Parent strain				Slopes different?	Intercepts different?	P value
Time (h)	Replicate 1	Replicate 2	Replicate 3	Median	Replicate 1	Replicate 2	Replicate 3	Median
1	110000	50000	65000	65000	1450000	850000	1250000	1250000	No	Yes	0.0004
2	65000	23500	36500	36500	950000	210000	1050000	950000
	Viable cell count (CFU/ml)								Statistical analysis
	E. coli Δasr				Parent strain				Slopes different?	Intercepts different?	P value
Time (h)	Replicate 1	Replicate 2	Replicate 3	Median	Replicate 1	Replicate 2	Replicate 3	Median
1	12000	300	700	700	20000	105000	100000	100000	Yes	-	0.0463
2	50	50	50	50	150	13000	250	250

## Sheet: Fig. 2
The antimicrobial action of polyaniline involves production of oxidative stress while functionalisation of polyaniline introduces additional mechanisms
Figure 2. Free iron concentration of H2O2 treated, P3ABA treated, and untreated E. coli samples.
Free Fe2+ and Fe3+ iron concentration (μM)
	Replicate 1	Replicate 2	Replicate 3	Median
H2O2 DF	90.36	79.51	139.4	90.36
P3ABA DF	146.48	153.5	80.9	146.48
Untreated DF	22.41	18.31	36.2	22.41

## Sheet: Fig. 3
The antimicrobial action of polyaniline involves production of oxidative stress while functionalisation of polyaniline introduces additional mechanisms
Figure 3. The effect of oxygen on the activity of PANI and P3ABA against E. coli 25922.
Key: O2 = aerobic; AnO2 = anaerobic; MIC = minimum inhibitory concentration; MBC = minimum bacteridical concentration
3A	Activity of PANI in LB broth in aerobic and anaerobic conditions
		Replicate 1	Replicate 2	Replicate 3	Replicate 4	Median
PANI (%)	MIC O2	0.0625	0.25	0.25	0.25	0.25
	MIC AnO2	2	2	4	4	3
	MBC O2	0.0625	0.25	0.25	0.25	0.25
	MBC AnO2	4	8	8	8	8
3B	Activity of PANI in minimal A salts with 0.7% glycerol in aerobic and anaerobic conditions
		Replicate 1	Replicate 2	Replicate 3	Median
PANI (%)	MIC O2	0.03125	0.015625	0.015625	0.015625
	MIC AnO2	2	4	2	2
	MBC O2	0.03125	0.015625	0.015625	0.015625
	MBC AnO2	8	8	8	8
3C	Activity of PANI in minimal A salts with 0.4% succinate in aerobic and anaerobic conditions
		Replicate 1	Replicate 2	Replicate 3	Median
PANI (%)	MIC O2	0.015625	0.0625	0.0078125	0.015625
	MIC AnO2	0.125	1	0.5	0.5
	MBC O2	0.015625	0.0625	0.0625	0.0625
	MBC AnO2	8	8	8	8
3D	Activity of P3ABA in LB broth in aerobic and anaerobic conditions
		Replicate 1	Replicate 2	Replicate 3	Replicate 4	Replicate 5	Replicate 6	Median
P3ABA (%)	MIC O2	0.125	0.125	0.0625	0.0625	0.0625	0.0625	0.0625
	MIC AnO2	0.125	0.125	0.125	0.125	0.125	0.125	0.125
	MBC O2	0.125	0.125	0.125	0.125	0.125	0.125	0.125
	MBC AnO2	0.5	0.25	0.25	0.25	0.5	0.5	0.375
3E	Activity of P3ABA in minimal A salts with 0.7% glycerol in aerobic and anaerobic conditions
		Replicate 1	Replicate 2	Replicate 3	Median
P3ABA (%)	MIC O2	0.25	0.25	0.25	0.25
	MIC AnO2	0.125	0.125	0.25	0.125
	MBC O2	1	1	0.25	1
	MBC AnO2	0.5	0.5	0.5	0.5
3F	Activity of P3ABA in minimal A salts with 0.4% succinate in aerobic and anaerobic conditions
		Replicate 1	Replicate 2	Replicate 3	Median
P3ABA (%)	MIC O2	0.5	0.5	0.5	0.5
	MIC AnO2	0.0625	0.0625	0.125	0.0625
	MBC O2	1	2	2	2
	MBC AnO2	1	1	1	1

## Sheet: Fig. 4
The antimicrobial action of polyaniline involves production of oxidative stress while functionalisation of polyaniline introduces additional mechanisms
Figure 4. The difference between the MBC of PANI and P3ABA against E. coli 25922 in aerobic and anaerobic conditions.
		Fold change in MBC between aerobic and anaerobic conditions Fold change in MBC between aerobic and anaerobic conditions
		Replicate 1	Replicate 2	Replicate 3	Replicate 4	Replicate 5	Replicate 6	Median
PANI in LB broth		32	32	32	64	-	-	32
PANI in minimal media + glycerol		256	512	512	-	-	-	512
PANI in minimal media + succinate		256	512	512	-	-	-	512
P3ABA in LB broth		4	4	4	2	2	2	3
P3ABA in minimal media + glycerol		0.5	0.5	2	-	-	-	0.5
P3ABA in minimal media + succinate		0.5	0.5	2	-	-	-	0.5

## Sheet: Fig. 5
The antimicrobial action of polyaniline involves production of oxidative stress while functionalisation of polyaniline introduces additional mechanisms
Figure 5. The effect of exogenous catalase on the sensitivity of E. coli 25922 to the antimicrobial action of PANI and P3ABA.
5A	The protective effect of catalse on PANI-treated E. coli
		Replicate 1	Replicate 2	Replicate 3	Replicate 4	Replicate 5	Replicate 6	Replicate 7	Replicate 8	Replicate 9	Replicate 10	Replicate 11	Replicate 12	Replicate 13	Replicate 14	Median
Viable cell count (CFU/ml)	H2O2	50	50	50	50	50	50	50	50	50	50	50	50	50	50	50
	H2O2 + catalase	350000	500000	1150000	950000	600000	700000	800000	600000	600000	750000	400000	450000	650000	450000	600000
	2 % PANI	300	350	11000	8000	10500	150	150	50	50	50	50	50	50	50	100
	2 % PANI + catalase	25000	12000	95000	80000	35000	1500	2000	1000	5000	15000	30000	3500	2500	3000	8500
	Untreated	400000	450000	400000	300000	550000	550000	500000	600000	400000	250000	550000	400000	650000	750000	475000
	Untreated + catalase	500000	400000	800000	600000	650000	650000	650000	800000	350000	450000	250000	550000	350000	550000	550000
5B	The protective effect of catalse on P3ABA-treated E. coli
		Replicate 1	Replicate 2	Replicate 3	Replicate 4	Median
Viable cell count (CFU/ml)	H2O2	50	50	50	50	50
	H2O2 + catalase	750000	1080000	667000	850000	800000
	0.5 % P3ABA	550	28300	16500	13700	15100
	0.5 % P3ABA + catalase	100	3670	21700	15300	9485
	Untreated	483000	717000	733000	817000	725000
	Untreated + catalase	350000	800000	583000	917000	691500
